# Supplementary material for: An Android for Emotional Interaction: Spatiotemporal Validation of Its Facial Expressions
Source: Front Psychol. 2022 Feb 4;12:800657. doi: 10.3389/fpsyg.2021.800657 (PMC8855677; doi:10.3389/fpsyg.2021.800657)
Supplement: Supplementary Figure 1 — Video clips of facial action units (AUs). [file Presentation_1.ZIP]

Archive with 4 entries (3 files):
- FigureS1_1/
- FigureS1_1/AU1.mkv
- FigureS1_1/AU2.mkv
- FigureS1_1/AU4.mkv
