# Supplementary material for: An Android for Emotional Interaction: Spatiotemporal Validation of Its Facial Expressions
Source: Front Psychol. 2022 Feb 4;12:800657. doi: 10.3389/fpsyg.2021.800657 (PMC8855677; doi:10.3389/fpsyg.2021.800657)
Supplement: Supplementary Figure 2 — Video clips of the dynamic facial expression stimuli used in Study 3. [file Presentation_2.ZIP]

Archive with 4 entries (3 files):
- FigureS1_2/
- FigureS1_2/AU5.mkv
- FigureS1_2/AU6.mkv
- FigureS1_2/AU7.mkv
