# Supplementary material for: An Android for Emotional Interaction: Spatiotemporal Validation of Its Facial Expressions
Source: Front Psychol. 2022 Feb 4;12:800657. doi: 10.3389/fpsyg.2021.800657 (PMC8855677; doi:10.3389/fpsyg.2021.800657)
Supplement: Supplementary Data 1 — Datasheet for Studies 2 and 3. [file Data_Sheet_1.XLSX]

## Sheet: Study2
ID	Sex	Age	Anger	Disgust	Fear	Happiness	Sadness	Surprise
1	Male	48	100	100	100	100	100	100
2	Male	26	50	100	100	100	50	100
3	Female	28	100	100	50	100	100	100
4	Male	32	0	100	0	100	100	100
5	Male	46	0	0	50	100	0	50
6	Female	32	100	50	100	100	100	100
7	Male	48	0	50	0	50	100	100
8	Male	36	0	0	0	100	50	100
9	Male	45	0	50	50	100	0	100
10	Female	30	0	50	0	0	50	100
11	Female	36	50	50	50	100	100	100
12	Female	31	0	100	0	100	100	100
13	Female	28	0	100	0	100	100	50
14	Female	36	100	100	100	100	100	100
15	Female	41	0	100	100	100	100	100
16	Female	30	50	100	100	100	100	100
17	Male	38	100	100	100	100	100	100
18	Female	38	0	0	0	100	100	100
19	Male	29	0	100	100	100	100	100
20	Male	32	0	0	0	0	0	100
21	Female	32	50	100	0	100	100	100
22	Female	37	0	0	100	100	100	100
23	Female	44	50	50	0	50	100	100
24	Female	38	50	0	0	100	100	100
25	Male	44	0	0	100	100	100	100
26	Female	29	100	100	100	100	100	100
27	Female	37	0	50	0	100	50	50
28	Female	24	100	0	0	100	50	100
29	Male	39	100	0	100	100	100	100
30	Male	39	100	0	50	100	100	100

## Sheet: Study3
ID	Sex	Age	An250	An500	An1000	An2000	Di250	Di500	Di1000	Di2000	Fe250	Fe500	Fe1000	Fe2000	Ha250	Ha500	Ha1000	Ha2000	Sa250	Sa500	Sa1000	Sa2000	Su250	Su500	Su1000	Su2000
1	Male	48	5	6	7	4.5	6	6.5	7	5.5	5	5.5	6.5	4	5	5.5	6.5	4.5	3	4.5	6.5	6	7	5.5	3.5	3
2	Male	26	2.5	4.5	5	2	4	2	4	2.5	2	5.5	3	3	2.5	2	6	4.5	4.5	3	3	4	4.5	6	2	3
3	Female	28	2.5	5.5	6	1.5	4	4	2	2	4	4	4.5	2.5	2.5	4	5.5	3	2	2.5	5	5	4	5.5	4	3
4	Male	45	3	4.5	5	4	5	5.5	3.5	2.5	4.5	5.5	3.5	2	3.5	5.5	3.5	2	1	4.5	5.5	3.5	4.5	5	3	1.5
5	Female	35	6	5.5	2	2	7	6	4	1.5	5.5	6	3	1.5	5.5	5.5	5.5	2.5	4.5	5	5.5	4	7	4.5	3	1
6	Male	32	4.5	4.5	4.5	5	5.5	5.5	4.5	4.5	4.5	5	4.5	4	5.5	4	4	4.5	4.5	4	5	5.5	4.5	5	5.5	4.5
7	Female	53	5	4.5	4	3.5	3.5	3.5	4	3.5	4	4.5	3.5	3	3	3	3	3.5	2.5	2.5	3.5	3.5	4.5	3.5	3	4
8	Female	37	2	6.5	5	2	3.5	5	6	2.5	4	6	4	2	2	5	6	6	1	2.5	5.5	5.5	5	6	3	1
9	Male	41	4.5	4	4.5	2	3.5	4	4	2	3	3.5	5	2	4	3.5	4	4.5	3.5	2.5	4	6	2	2.5	6	2.5
10	Female	40	2	5	5	6	4.5	6	2.5	4	6	5.5	4	1.5	2	5.5	4	2.5	1.5	2	6.5	6.5	3	5	6	5
11	Female	39	5	5.5	5	6	4	5	6	7	4.5	4	6	7	5.5	5	6	5	3	5.5	7	4.5	4	5.5	5.5	7
12	Female	41	6	5.5	5.5	1.5	6.5	5.5	2.5	1.5	2.5	5.5	6	2	1.5	5.5	6	2.5	2	3	7	7	3.5	6.5	6.5	2
13	Female	44	1.5	5	3.5	3	5.5	5.5	5	2.5	2.5	4	4	2.5	5.5	4	5	3	3.5	5	5	3	5.5	5.5	5	3
14	Female	36	5	6.5	6	6	4.5	5.5	6	7	4	5	6.5	6.5	4.5	5.5	7	5.5	3.5	4.5	7	6	4.5	5.5	6	7
15	Female	29	4.5	6.5	4.5	2.5	6	6	3.5	2	4	4	6	1.5	4	6	6	2.5	2.5	4	6.5	3	7	5	3	1.5
16	Female	42	5	5	6	2	6.5	6.5	1.5	2	6.5	6.5	3	2	2.5	6	7	2.5	2	3	6.5	6.5	7	6	3	2
17	Male	48	6	6	6	5	5	5	5	5	6	7	7	6.5	2	2	1.5	1	5	5	5.5	6	5.5	5.5	6.5	6
18	Female	32	4.5	4.5	4.5	4	4	3.5	3.5	4	4.5	5	5	5	4	4	4	4.5	4	4	4.5	5	4.5	5	3.5	5
19	Male	29	6.5	6	4	1.5	6.5	5.5	2	1	6	6	3	1.5	7	7	5.5	2.5	5	6.5	3	1	5.5	4	2	1
20	Female	27	7	5.5	4	1	7	4.5	2.5	1	6.5	6.5	3.5	1.5	5	7	3	2	7	6.5	4	1	6	3.5	1.5	2
21	Female	30	3.5	5	5.5	2	2	5	5	3	4	5.5	4	3	4.5	2.5	4.5	4	1.5	2	5	4.5	4.5	6	4.5	3
22	Male	36	3	4.5	4.5	3	3.5	3.5	4	2.5	3	4.5	4.5	2.5	3.5	3.5	4	3.5	2	3.5	4.5	3.5	4.5	4.5	2	2
23	Female	31	4	5	4.5	4	5	5	3	2.5	3.5	4.5	5	3.5	4	5	5	3.5	2.5	4.5	3.5	1.5	6	4.5	3	2.5
24	Female	38	5	6	4.5	2.5	6	6.5	3.5	2.5	6.5	5.5	4	2.5	6	6	7	1.5	5	6.5	6	2.5	6.5	6.5	3.5	2
25	Female	34	4.5	4.5	6	5	4	4	6.5	5	3	2.5	5.5	6.5	3	4	5	5	3	4	5	4	7	5.5	5	5
26	Female	37	7	5	6	4.5	4.5	4.5	7	7	5	5	6.5	6.5	7	7	6	6	2.5	3	5	7	7	7	5.5	6
27	Male	24	3.5	4	5.5	3	5	5	4.5	2	2	3.5	5.5	5	2	4	6	3	1	3	5	5.5	6.5	5.5	3	3
28	Male	39	5.5	3	5.5	1	4.5	4.5	5.5	4.5	3	3	4	6	5.5	4	5	2	6	5	4.5	3	6	5	4	4.5
29	Male	39	5.5	5	4.5	4	5	4.5	5	3	4	3.5	3.5	3.5	5	5	4.5	3	5	5	4	3	5	5	4	4.5
30	Female	49	6.5	6.5	3	2	6.5	7	2	1	6	6.5	2.5	1	7	6.5	6	2	3	4.5	6.5	4	7	5.5	2.5	1
