# Supplementary material for: An Android for Emotional Interaction: Spatiotemporal Validation of Its Facial Expressions
Source: Front Psychol. 2022 Feb 4;12:800657. doi: 10.3389/fpsyg.2021.800657 (PMC8855677; doi:10.3389/fpsyg.2021.800657)
Supplement: Supplementary file 7 [file Presentation_6.ZIP]

Archive with 3 entries (2 files):
- FigureS1_6/
- FigureS1_6/AU26.mkv
- FigureS1_6/AU43.mkv
