# Supplementary material for: An Android for Emotional Interaction: Spatiotemporal Validation of Its Facial Expressions
Source: Front Psychol. 2022 Feb 4;12:800657. doi: 10.3389/fpsyg.2021.800657 (PMC8855677; doi:10.3389/fpsyg.2021.800657)
Supplement: Supplementary file 9 [file Presentation_8.ZIP]

Archive with 4 entries (3 files):
- FigureS2_2/
- FigureS2_2/Happiness0250ms.mkv
- FigureS2_2/Sadness0250ms.mkv
- FigureS2_2/Surprise0250ms.mkv
