# Supplementary material for: An Android for Emotional Interaction: Spatiotemporal Validation of Its Facial Expressions
Source: Front Psychol. 2022 Feb 4;12:800657. doi: 10.3389/fpsyg.2021.800657 (PMC8855677; doi:10.3389/fpsyg.2021.800657)
Supplement: Supplementary file 12 [file Presentation_11.ZIP]

Archive with 4 entries (3 files):
- FigureS2_5/
- FigureS2_5/Anger1000ms.mkv
- FigureS2_5/Disgust1000ms.mkv
- FigureS2_5/Fear1000ms.mkv
