# Supplementary material for: An Android for Emotional Interaction: Spatiotemporal Validation of Its Facial Expressions
Source: Front Psychol. 2022 Feb 4;12:800657. doi: 10.3389/fpsyg.2021.800657 (PMC8855677; doi:10.3389/fpsyg.2021.800657)
Supplement: Supplementary file 16 [file Presentation_15.ZIP]

Archive with 3 entries (2 files):
- FigureS2_9/
- FigureS2_9/Sadness2000ms.mkv
- FigureS2_9/Surprise2000ms.mkv
